# Supplementary material for: Genome-Wide Identification of the Double B-Box (DBB) Family in Three Cotton Species and Functional Analysis of GhDBB22 Under Salt Stress
Source: Plants (Basel). 2025 Dec 30;15(1):109. doi: 10.3390/plants15010109 (PMC12787989; doi:10.3390/plants15010109)
Supplement: Supplementary file 1 [file plants-15-00109-s001.zip]

Archive with 1 entries (1 files):
- plants-4055244-supplementary.xlsx
