# Supplementary material for: Genome-Wide Identification of the Double B-Box (DBB) Family in Three Cotton Species and Functional Analysis of GhDBB22 Under Salt Stress
Source: Plants (Basel). 2025 Dec 30;15(1):109. doi: 10.3390/plants15010109 (PMC12787989; doi:10.3390/plants15010109)
Supplement: Supplementary file 1 [file plants-15-00109-s001.zip › plants-4055244-supplementary.xlsx]

## Sheet: Table S1
Table S1 The sequence properties of DBB genes identified in three cotton species.
Gene ID	Gene Name	Lineages	Chr	Start	End	Strand	Number of Amino Acid	Molecular Weight	Theoretical pI	Instability Index	Aliphatic Index	Grand Average of Hydropathicity	Subcellular localization
GH_A01G0036.1	GhDBB1	Group II	A01	204433	206244	+	212	23465.4	5.83	36.16	73.58	-0.543	Nucleus
GH_A01G0041.1	GhDBB2	Group I	A01	260100	262413	-	200	22111.8	5.02	58.8	73.2	-0.35	Nucleus
GH_A01G0437.1	GhDBB3	Group III	A01	4646257	4648954	+	296	32145.8	5.44	59.04	63.61	-0.513	Nucleus
GH_A02G1958.1	GhDBB4	Group II	A02	107534040	107536340	-	163	18007.5	6.43	53.65	71.84	-0.424	Nucleus
GH_A04G1486.1	GhDBB5	Group I	A04	85041839	85043980	-	195	21770.5	4.96	46.1	72.51	-0.292	Nucleus
GH_A05G1884.1	GhDBB6	Group I	A05	17811373	17812546	-	309	33698.8	6.36	68.06	71.65	-0.376	Nucleus
GH_A06G0054.1	GhDBB7	Group I	A06	410074	411467	-	250	27714.1	5.77	64.2	63.96	-0.467	Nucleus
GH_A08G2675.1	GhDBB8	Group III	A08	123522954	123523420	+	122	13391.6	6.04	39.55	90.33	0.243	Nucleus
GH_A09G2280.1	GhDBB9	Group III	A09	79598781	79600112	-	238	26206.8	4.99	50.77	82.52	-0.305	Nucleus
GH_A10G0976.1	GhDBB10	Group II	A10	19144299	19145228	-	174	19176.7	6.05	45.12	65	-0.587	Nucleus
GH_A11G1862.1	GhDBB11	Group II	A11	24172028	24173923	+	185	20301	6.23	47.16	70.22	-0.492	Nucleus
GH_A11G3299.1	GhDBB12	Group III	A11	115071114	115073149	-	283	30836.2	4.75	65.51	63	-0.413	Nucleus
GH_A12G0609.1	GhDBB13	Group II	A12	13606511	13607875	+	176	19292	7.6	51.34	73.24	-0.445	Nucleus
GH_A13G0294.1	GhDBB14	Group II	A13	3362447	3363552	+	212	23251.1	5.53	43.6	75.42	-0.572	Nucleus
GH_A13G0303.1	GhDBB15	Group I	A13	3444030	3445789	-	246	27529.8	5.9	49.73	58.29	-0.427	Nucleus
GH_D01G0036.1	GhDBB16	Group II	D01	238916	241020	+	212	23322.2	5.58	38.3	77.26	-0.49	Nucleus
GH_D01G0041.1	GhDBB17	Group I	D01	286200	288655	-	166	18732.1	4.69	60.66	77.05	-0.364	Nucleus
GH_D01G0428.1	GhDBB18	Group III	D01	4317548	4320251	+	296	32168.7	5.3	57.35	61.32	-0.52	Nucleus
GH_D02G0997.1	GhDBB19	Group I	D02	22041252	22042303	+	287	31291.1	5.9	54.67	71.05	-0.302	Nucleus
GH_D03G0106.1	GhDBB20	Group II	D03	739974	742232	+	163	17961.4	6.43	50.43	73.01	-0.412	Nucleus
GH_D04G1825.1	GhDBB21	Group I	D04	54151312	54153627	-	196	21976.6	5.15	42.86	71.68	-0.328	Nucleus
GH_D05G1922.1	GhDBB22	Group I	D05	16365470	16366645	-	309	33470.6	6.54	67.92	71.04	-0.363	Nucleus
GH_D06G0040.1	GhDBB23	Group I	D06	283221	284661	-	250	27778.2	6.19	65.73	63.56	-0.511	Nucleus
GH_D08G2670.1	GhDBB24	Group III	D08	67452924	67453391	+	123	13528.7	6.17	39.91	89.59	0.215	Nucleus
GH_D09G2215.1	GhDBB25	Group III	D09	48809388	48810721	-	238	26206.8	4.99	50.77	82.52	-0.305	Nucleus
GH_D10G0980.1	GhDBB26	Group II	D10	11422962	11423858	+	166	17924.1	5.96	47.32	58.8	-0.585	Nucleus
GH_D11G1896.1	GhDBB27	Group II	D11	20268075	20269941	+	185	20231.9	6.04	47.74	70.22	-0.472	Nucleus
GH_D11G3310.1	GhDBB28	Group III	D11	65218683	65220743	-	283	30681.2	4.8	60.74	64.73	-0.349	Nucleus
GH_D12G0629.1	GhDBB29	Group II	D12	10520544	10521906	+	176	19189.8	7.14	48.23	72.67	-0.452	Nucleus
GH_D13G0292.1	GhDBB30	Group II	D13	2691149	2692217	+	212	23278.1	5.9	43.55	72.22	-0.581	Nucleus
GH_D13G0302.1	GhDBB31	Group I	D13	2773994	2775632	-	242	26956.1	5.74	50.24	58.1	-0.466	Nucleus
Ga01G0041.1	GaDBB1	Group I	Chr01	277596	280064	-	206	22940.8	5.36	62.22	71.07	-0.426	Nucleus
Ga01G0475.1	GaDBB2	Group III	Chr01	5229328	5232027	+	296	32178.8	5.6	59.04	62.3	-0.516	Nucleus
Ga02G0109.1	GaDBB3	Group II	Chr02	816439	818744	+	163	17993.5	6.43	50.43	71.23	-0.426	Nucleus
Ga04G0269.1	GaDBB4	Group I	Chr04	3291038	3292755	+	196	21776.6	5.19	44.65	77.14	-0.277	Nucleus
Ga05G1998.1	GaDBB5	Group I	Chr05	18204707	18205880	-	309	33786.9	6.78	64.72	71.33	-0.394	Nucleus
Ga06G0067.1	GaDBB6	Group I	Chr06	404828	406226	-	250	27714.1	5.77	64.81	63.96	-0.468	Nucleus
Ga08G2759.1	GaDBB7	Group III	Chr08	127751513	127751980	+	122	13391.6	6.04	39.55	90.33	0.243	Nucleus
Ga09G2392.1	GaDBB8	Group III	Chr09	81446655	81447987	-	238	26206.8	4.99	50.77	82.52	-0.305	Nucleus
Ga11G0528.1	GaDBB9	Group III	Chr11	7346424	7348464	+	283	30808.2	4.87	62.81	64.03	-0.404	Nucleus
Ga11G2117.1	GaDBB10	Group II	Chr11	98482802	98484698	-	185	20201.8	6.04	46.7	70.22	-0.47	Nucleus
Ga12G2469.1	GaDBB11	Group II	Chr12	92642861	92644885	-	202	22272.4	7.16	49.72	72.97	-0.444	Nucleus
Ga13G0635.1	GaDBB12	Group I	Chr12	9431447	9432912	+	201	22286.8	5.96	51.41	60.7	-0.515	Nucleus
Ga13G0645.1	GaDBB13	Group II	Chr13	9528615	9529725	-	212	23182	5.38	44.86	75.42	-0.554	Nucleus
Gorai.002G004200.1	GrDBB1	Group II	Chr02	230044	234897	+	233	25650.8	5.13	40.28	77	-0.539	Nucleus
Gorai.002G004700.1	GrDBB2	Group I	Chr02	277269	280089	-	207	22977.8	5.04	67.53	72.13	-0.4	Nucleus
Gorai.002G047200.1	GrDBB3	Group III	Chr02	3995440	3999439	+	296	32168.7	5.3	57.35	61.32	-0.52	Nucleus
Gorai.003G011200.1	GrDBB4	Group II	Chr03	691654	694398	+	167	18387.9	6.48	51.29	71.26	-0.416	Nucleus
Gorai.004G271600.1	GrDBB5	Group III	Chr04	60654201	60654809	+	122	13391.6	6.04	39.55	90.33	0.243	Nucleus
Gorai.006G229300.1	GrDBB6	Group III	Chr06	47965064	47967216	-	238	26206.8	4.99	50.77	82.52	-0.305	Nucleus
Gorai.007G196900.1	GrDBB7	Group II	Chr07	19746492	19747976	+	199	21939.2	6.73	44.17	78.99	-0.232	Nucleus
Gorai.007G331700.1	GrDBB8	Group III	Chr07	55451823	55454680	-	283	30681.2	4.8	60.74	64.73	-0.349	Nucleus
Gorai.008G064100.1	GrDBB9	Group II	Chr08	10300633	10303440	+	223	25004.5	8.73	51.15	70.04	-0.58	Nucleus
Gorai.009G197000.1	GrDBB10	Group I	Chr09	15182349	15184039	-	309	33522.6	6.36	67.71	71.36	-0.365	Nucleus
Gorai.010G006600.1	GrDBB11	Group I	Chr10	349164	350624	-	225	24909	5.77	60.2	68.04	-0.483	Nucleus
Gorai.012G154400.1	GrDBB12	Group I	Chr12	32857529	32859850	-	197	22036.8	5.42	42.53	73.3	-0.329	Nucleus
Gorai.013G032300.1	GrDBB13	Group II	Chr13	2451292	2453917	+	212	23245	5.46	44.51	74.06	-0.581	Nucleus
Gorai.013G033400.1	GrDBB14	Group I	Chr13	2540252	2542321	-	255	28574.1	5.97	50.01	63.92	-0.392	Nucleus

## Sheet: Table S2
Table S2 Informations of motifs in DBBs.
Motif ID	Motif
Motif 1	MRIQCDVCEKAEAIVFCAADEAALCRACDEKVHHANKLASKHQRVGLLNP
Motif 2	ZEARAFFFCEQDRASLCRQCDVIIHVANE
Motif 3	RTHGRFLLTGVKVEFPGDKPG
Motif 4	SNESVSSTSSISEYLIESJPGWHVDDFLDLS
Motif 5	GQNHQAKLTVGENQQNHKVSPVPTLDANA
Motif 6	DGHLETGTKMIDLNMKPHRIHGQASNNQE
Motif 7	QVPRCDIC
Motif 8	DEYLGQVPDSAWAVPQVPSPP
Motif 9	SYIKSPSSEKTSETKSBSTSKRAAPMAFTGEYNEVLPSNJG
Motif 10	LYWPVDSRNQHDSAVFVPDISFSQEPNPF

## Sheet: Table S3
Table S3 Interspecific collinearity of DBBs in cotton.
Gene Name		Gene ID
Gene1	Gene2	Gene1	Gene2
GaDBB1	GhDBB2	Ga01G0041.1	GH_A01G0041.1
GaDBB1	GhDBB5	Ga01G0041.1	GH_A04G1486.1
GaDBB1	GhDBB5	Ga01G0041.1	GH_A04G1486.1
GaDBB1	GhDBB15	Ga01G0041.1	GH_A13G0303.1
GaDBB1	GhDBB17	Ga01G0041.1	GH_D01G0041.1
GaDBB1	GhDBB21	Ga01G0041.1	GH_D04G1825.1
GaDBB1	GhDBB31	Ga01G0041.1	GH_D13G0302.1
GaDBB2	GhDBB3	Ga01G0475.1	GH_A01G0437.1
GaDBB2	GhDBB12	Ga01G0475.1	GH_A11G3299.1
GaDBB2	GhDBB18	Ga01G0475.1	GH_D01G0428.1
GaDBB2	GhDBB28	Ga01G0475.1	GH_D11G3310.1
GaDBB3	GhDBB4	Ga02G0109.1	GH_A02G1958.1
GaDBB3	GhDBB10	Ga02G0109.1	GH_A10G0976.1
GaDBB3	GhDBB11	Ga02G0109.1	GH_A11G1862.1
GaDBB3	GhDBB13	Ga02G0109.1	GH_A12G0609.1
GaDBB3	GhDBB20	Ga02G0109.1	GH_D03G0106.1
GaDBB3	GhDBB27	Ga02G0109.1	GH_D11G1896.1
GaDBB3	GhDBB29	Ga02G0109.1	GH_D12G0629.1
GaDBB4	GhDBB2	Ga04G0269.1	GH_A01G0041.1
GaDBB4	GhDBB5	Ga04G0269.1	GH_A04G1486.1
GaDBB4	GhDBB15	Ga04G0269.1	GH_A13G0303.1
GaDBB4	GhDBB17	Ga04G0269.1	GH_D01G0041.1
GaDBB4	GhDBB21	Ga04G0269.1	GH_D04G1825.1
GaDBB4	GhDBB31	Ga04G0269.1	GH_D13G0302.1
GaDBB8	GhDBB9	Ga09G2392.1	GH_A09G2280.1
GaDBB8	GhDBB25	Ga09G2392.1	GH_D09G2215.1
GaDBB7	GhDBB8	Ga08G2759.1	GH_A08G2675.1
GaDBB7	GhDBB24	Ga08G2759.1	GH_D08G2670.1
GaDBB6	GhDBB6	Ga06G0067.1	GH_A05G1884.1
GaDBB6	GhDBB7	Ga06G0067.1	GH_A06G0054.1
GaDBB6	GhDBB15	Ga06G0067.1	GH_A13G0303.1
GaDBB6	GhDBB19	Ga06G0067.1	GH_D02G0997.1
GaDBB6	GhDBB22	Ga06G0067.1	GH_D05G1922.1
GaDBB6	GhDBB23	Ga06G0067.1	GH_D06G0040.1
GaDBB6	GhDBB31	Ga06G0067.1	GH_D13G0302.1
GaDBB5	GhDBB6	Ga05G1998.1	GH_A05G1884.1
GaDBB5	GhDBB7	Ga05G1998.1	GH_A06G0054.1
GaDBB5	GhDBB15	Ga05G1998.1	GH_A13G0303.1
GaDBB5	GhDBB19	Ga05G1998.1	GH_D02G0997.1
GaDBB5	GhDBB22	Ga05G1998.1	GH_D05G1922.1
GaDBB5	GhDBB23	Ga05G1998.1	GH_D06G0040.1
GaDBB5	GhDBB31	Ga05G1998.1	GH_D13G0302.1
GaDBB13	GhDBB1	Ga13G0645.1	GH_A01G0036.1
GaDBB13	GhDBB14	Ga13G0645.1	GH_A13G0294.1
GaDBB13	GhDBB16	Ga13G0645.1	GH_D01G0036.1
GaDBB13	GhDBB30	Ga13G0645.1	GH_D13G0292.1
GaDBB12	GhDBB2	Ga13G0635.1	GH_A01G0041.1
GaDBB12	GhDBB5	Ga13G0635.1	GH_A04G1486.1
GaDBB12	GhDBB6	Ga13G0635.1	GH_A05G1884.1
GaDBB12	GhDBB7	Ga13G0635.1	GH_A06G0054.1
GaDBB12	GhDBB15	Ga13G0635.1	GH_A13G0303.1
GaDBB12	GhDBB17	Ga13G0635.1	GH_D01G0041.1
GaDBB12	GhDBB21	Ga13G0635.1	GH_D04G1825.1
GaDBB12	GhDBB22	Ga13G0635.1	GH_D05G1922.1
GaDBB12	GhDBB31	Ga13G0635.1	GH_D13G0302.1
GaDBB11	GhDBB4	Ga12G2469.1	GH_A02G1958.1
GaDBB11	GhDBB10	Ga12G2469.1	GH_A10G0976.1
GaDBB11	GhDBB11	Ga12G2469.1	GH_A11G1862.1
GaDBB11	GhDBB13	Ga12G2469.1	GH_A12G0609.1
GaDBB11	GhDBB20	Ga12G2469.1	GH_D03G0106.1
GaDBB11	GhDBB27	Ga12G2469.1	GH_D11G1896.1
GaDBB11	GhDBB29	Ga12G2469.1	GH_D12G0629.1
GaDBB10	GhDBB10	Ga11G2117.1	GH_A10G0976.1
GaDBB10	GhDBB11	Ga11G2117.1	GH_A11G1862.1
GaDBB10	GhDBB13	Ga11G2117.1	GH_A12G0609.1
GaDBB10	GhDBB26	Ga11G2117.1	GH_D10G0980.1
GaDBB10	GhDBB27	Ga11G2117.1	GH_D11G1896.1
GaDBB10	GhDBB29	Ga11G2117.1	GH_D12G0629.1
GaDBB9	GhDBB12	Ga11G0528.1	GH_A11G3299.1
GaDBB9	GhDBB28	Ga11G0528.1	GH_D11G3310.1
GhDBB31	GrDBB14	GH_D13G0302.1	Gorai.013G033400.1
GhDBB31	GrDBB12	GH_D13G0302.1	Gorai.012G154400.1
GhDBB31	GrDBB11	GH_D13G0302.1	Gorai.010G006600.1
GhDBB31	GrDBB10	GH_D13G0302.1	Gorai.009G197000.1
GhDBB31	GrDBB2	GH_D13G0302.1	Gorai.002G004700.1
GhDBB30	GrDBB13	GH_D13G0292.1	Gorai.013G032300.1
GhDBB30	GrDBB7	GH_D13G0292.1	Gorai.007G196900.1
GhDBB30	GrDBB1	GH_D13G0292.1	Gorai.002G004200.1
GhDBB29	GrDBB11	GH_D12G0629.1	Gorai.010G006600.1
GhDBB29	GrDBB10	GH_D12G0629.1	Gorai.009G197000.1
GhDBB29	GrDBB9	GH_D12G0629.1	Gorai.008G064100.1
GhDBB29	GrDBB7	GH_D12G0629.1	Gorai.007G196900.1
GhDBB29	GrDBB4	GH_D12G0629.1	Gorai.003G011200.1
GhDBB28	GrDBB8	GH_D11G3310.1	Gorai.007G331700.1
GhDBB28	GrDBB3	GH_D11G3310.1	Gorai.002G047200.1
GhDBB27	GrDBB13	GH_D11G1896.1	Gorai.013G032300.1
GhDBB27	GrDBB10	GH_D11G1896.1	Gorai.009G197000.1
GhDBB27	GrDBB9	GH_D11G1896.1	Gorai.008G064100.1
GhDBB27	GrDBB7	GH_D11G1896.1	Gorai.007G196900.1
GhDBB27	GrDBB4	GH_D11G1896.1	Gorai.003G011200.1
GhDBB26	GrDBB13	GH_D10G0980.1	Gorai.013G032300.1
GhDBB26	GrDBB9	GH_D10G0980.1	Gorai.008G064100.1
GhDBB26	GrDBB7	GH_D10G0980.1	Gorai.007G196900.1
GhDBB26	GrDBB4	GH_D10G0980.1	Gorai.003G011200.1
GhDBB25	GrDBB6	GH_D09G2215.1	Gorai.006G229300.1
GhDBB24	GrDBB5	GH_D08G2670.1	Gorai.004G271600.1
GhDBB23	GrDBB14	GH_D06G0040.1	Gorai.013G033400.1
GhDBB23	GrDBB11	GH_D06G0040.1	Gorai.010G006600.1
GhDBB23	GrDBB10	GH_D06G0040.1	Gorai.009G197000.1
GhDBB22	GrDBB14	GH_D05G1922.1	Gorai.013G033400.1
GhDBB22	GrDBB11	GH_D05G1922.1	Gorai.010G006600.1
GhDBB22	GrDBB10	GH_D05G1922.1	Gorai.009G197000.1
GhDBB21	GrDBB14	GH_D04G1825.1	Gorai.013G033400.1
GhDBB21	GrDBB12	GH_D04G1825.1	Gorai.012G154400.1
GhDBB21	GrDBB2	GH_D04G1825.1	Gorai.002G004700.1
GhDBB20	GrDBB13	GH_D03G0106.1	Gorai.013G032300.1
GhDBB20	GrDBB9	GH_D03G0106.1	Gorai.008G064100.1
GhDBB20	GrDBB7	GH_D03G0106.1	Gorai.007G196900.1
GhDBB20	GrDBB4	GH_D03G0106.1	Gorai.003G011200.1
GhDBB19	GrDBB14	GH_D02G0997.1	Gorai.013G033400.1
GhDBB19	GrDBB11	GH_D02G0997.1	Gorai.010G006600.1
GhDBB19	GrDBB10	GH_D02G0997.1	Gorai.009G197000.1
GhDBB18	GrDBB8	GH_D01G0428.1	Gorai.007G331700.1
GhDBB18	GrDBB3	GH_D01G0428.1	Gorai.002G047200.1
GhDBB16	GrDBB13	GH_D01G0036.1	Gorai.013G032300.1
GhDBB16	GrDBB1	GH_D01G0036.1	Gorai.002G004200.1
GhDBB15	GrDBB14	GH_A13G0303.1	Gorai.013G033400.1
GhDBB15	GrDBB12	GH_A13G0303.1	Gorai.012G154400.1
GhDBB15	GrDBB11	GH_A13G0303.1	Gorai.010G006600.1
GhDBB15	GrDBB10	GH_A13G0303.1	Gorai.009G197000.1
GhDBB15	GrDBB2	GH_A13G0303.1	Gorai.002G004700.1
GhDBB14	GrDBB13	GH_A13G0294.1	Gorai.013G032300.1
GhDBB14	GrDBB7	GH_A13G0294.1	Gorai.007G196900.1
GhDBB14	GrDBB1	GH_A13G0294.1	Gorai.002G004200.1
GhDBB13	GrDBB11	GH_A12G0609.1	Gorai.010G006600.1
GhDBB13	GrDBB10	GH_A12G0609.1	Gorai.009G197000.1
GhDBB13	GrDBB9	GH_A12G0609.1	Gorai.008G064100.1
GhDBB13	GrDBB7	GH_A12G0609.1	Gorai.007G196900.1
GhDBB13	GrDBB4	GH_A12G0609.1	Gorai.003G011200.1
GhDBB12	GrDBB8	GH_A11G3299.1	Gorai.007G331700.1
GhDBB12	GrDBB3	GH_A11G3299.1	Gorai.002G047200.1
GhDBB11	GrDBB13	GH_A11G1862.1	Gorai.013G032300.1
GhDBB11	GrDBB11	GH_A11G1862.1	Gorai.010G006600.1
GhDBB11	GrDBB10	GH_A11G1862.1	Gorai.009G197000.1
GhDBB11	GrDBB9	GH_A11G1862.1	Gorai.008G064100.1
GhDBB11	GrDBB7	GH_A11G1862.1	Gorai.007G196900.1
GhDBB11	GrDBB4	GH_A11G1862.1	Gorai.003G011200.1
GhDBB10	GrDBB13	GH_A10G0976.1	Gorai.013G032300.1
GhDBB10	GrDBB9	GH_A10G0976.1	Gorai.008G064100.1
GhDBB10	GrDBB7	GH_A10G0976.1	Gorai.007G196900.1
GhDBB10	GrDBB4	GH_A10G0976.1	Gorai.003G011200.1
GhDBB9	GrDBB6	GH_A09G2280.1	Gorai.006G229300.1
GhDBB8	GrDBB5	GH_A08G2675.1	Gorai.004G271600.1
GhDBB7	GrDBB14	GH_A06G0054.1	Gorai.013G033400.1
GhDBB7	GrDBB11	GH_A06G0054.1	Gorai.010G006600.1
GhDBB7	GrDBB10	GH_A06G0054.1	Gorai.009G197000.1
GhDBB6	GrDBB14	GH_A05G1884.1	Gorai.013G033400.1
GhDBB6	GrDBB11	GH_A05G1884.1	Gorai.010G006600.1
GhDBB6	GrDBB10	GH_A05G1884.1	Gorai.009G197000.1
GhDBB5	GrDBB14	GH_A04G1486.1	Gorai.013G033400.1
GhDBB5	GrDBB12	GH_A04G1486.1	Gorai.012G154400.1
GhDBB5	GrDBB2	GH_A04G1486.1	Gorai.002G004700.1
GhDBB4	GrDBB13	GH_A02G1958.1	Gorai.013G032300.1
GhDBB4	GrDBB9	GH_A02G1958.1	Gorai.008G064100.1
GhDBB4	GrDBB7	GH_A02G1958.1	Gorai.007G196900.1
GhDBB4	GrDBB4	GH_A02G1958.1	Gorai.003G011200.1
GhDBB3	GrDBB8	GH_A01G0437.1	Gorai.007G331700.1
GhDBB3	GrDBB3	GH_A01G0437.1	Gorai.002G047200.1
GhDBB2	GrDBB14	GH_A01G0041.1	Gorai.013G033400.1
GhDBB2	GrDBB12	GH_A01G0041.1	Gorai.012G154400.1
GhDBB2	GrDBB12	GH_A01G0041.1	Gorai.012G154400.1
GhDBB2	GrDBB2	GH_A01G0041.1	Gorai.002G004700.1
GhDBB1	GrDBB13	GH_A01G0036.1	Gorai.013G032300.1
GhDBB1	GrDBB1	GH_A01G0036.1	Gorai.002G004200.1
GaDBB13	GrDBB13	Ga13G0645.1	Gorai.013G032300.1
GaDBB13	GrDBB7	Ga13G0645.1	Gorai.007G196900.1
GaDBB13	GrDBB1	Ga13G0645.1	Gorai.002G004200.1
GaDBB12	GrDBB14	Ga13G0635.1	Gorai.013G033400.1
GaDBB12	GrDBB12	Ga13G0635.1	Gorai.012G154400.1
GaDBB12	GrDBB11	Ga13G0635.1	Gorai.010G006600.1
GaDBB12	GrDBB10	Ga13G0635.1	Gorai.009G197000.1
GaDBB12	GrDBB2	Ga13G0635.1	Gorai.002G004700.1
GaDBB11	GrDBB9	Ga12G2469.1	Gorai.008G064100.1
GaDBB11	GrDBB7	Ga12G2469.1	Gorai.007G196900.1
GaDBB11	GrDBB4	Ga12G2469.1	Gorai.003G011200.1
GaDBB10	GrDBB13	Ga11G2117.1	Gorai.013G032300.1
GaDBB10	GrDBB10	Ga11G2117.1	Gorai.009G197000.1
GaDBB10	GrDBB9	Ga11G2117.1	Gorai.008G064100.1
GaDBB10	GrDBB7	Ga11G2117.1	Gorai.007G196900.1
GaDBB10	GrDBB4	Ga11G2117.1	Gorai.003G011200.1
GaDBB9	GrDBB8	Ga11G0528.1	Gorai.007G331700.1
GaDBB8	GrDBB6	Ga09G2392.1	Gorai.006G229300.1
GaDBB7	GrDBB5	Ga08G2759.1	Gorai.004G271600.1
GaDBB6	GrDBB14	Ga06G0067.1	Gorai.013G033400.1
GaDBB6	GrDBB11	Ga06G0067.1	Gorai.010G006600.1
GaDBB6	GrDBB10	Ga06G0067.1	Gorai.009G197000.1
GaDBB5	GrDBB14	Ga05G1998.1	Gorai.013G033400.1
GaDBB5	GrDBB11	Ga05G1998.1	Gorai.010G006600.1
GaDBB5	GrDBB10	Ga05G1998.1	Gorai.009G197000.1
GaDBB4	GrDBB14	Ga04G0269.1	Gorai.013G033400.1
GaDBB4	GrDBB12	Ga04G0269.1	Gorai.012G154400.1
GaDBB4	GrDBB2	Ga04G0269.1	Gorai.002G004700.1
GaDBB3	GrDBB9	Ga02G0109.1	Gorai.008G064100.1
GaDBB3	GrDBB7	Ga02G0109.1	Gorai.007G196900.1
GaDBB3	GrDBB4	Ga02G0109.1	Gorai.003G011200.1
GaDBB2	GrDBB8	Ga01G0475.1	Gorai.007G331700.1
GaDBB2	GrDBB3	Ga01G0475.1	Gorai.002G047200.1
GaDBB1	GrDBB14	Ga01G0041.1	Gorai.013G033400.1
GaDBB1	GrDBB12	Ga01G0041.1	Gorai.012G154400.1
GaDBB1	GrDBB12	Ga01G0041.1	Gorai.012G154400.1
GaDBB1	GrDBB2	Ga01G0041.1	Gorai.002G004700.1

## Sheet: Table S4
Table S4 Syntenic blocks of the GhDBB genes in G. hirsutum.
Gene Name		Gene ID
Gene1	Gene2	Gene1	Gene2
GhDBB6	GhDBB7	GH_A05G1884	GH_A06G0054
GhDBB2	GhDBB5	GH_A01G0041	GH_A04G1486
GhDBB15	GhDBB31	GH_A13G0303	GH_D13G0302
GhDBB17	GhDBB31	GH_D01G0041	GH_D13G0302
GhDBB2	GhDBB31	GH_A01G0041	GH_D13G0302
GhDBB21	GhDBB31	GH_D04G1825	GH_D13G0302
GhDBB23	GhDBB31	GH_D06G0040	GH_D13G0302
GhDBB5	GhDBB31	GH_A04G1486	GH_D13G0302
GhDBB6	GhDBB31	GH_A05G1884	GH_D13G0302
GhDBB7	GhDBB31	GH_A06G0054	GH_D13G0302
GhDBB1	GhDBB30	GH_A01G0036	GH_D13G0292
GhDBB14	GhDBB30	GH_A13G0294	GH_D13G0292
GhDBB16	GhDBB30	GH_D01G0036	GH_D13G0292
GhDBB10	GhDBB29	GH_A10G0976	GH_D12G0629
GhDBB11	GhDBB29	GH_A11G1862	GH_D12G0629
GhDBB13	GhDBB29	GH_A12G0609	GH_D12G0629
GhDBB20	GhDBB29	GH_D03G0106	GH_D12G0629
GhDBB26	GhDBB29	GH_D10G0980	GH_D12G0629
GhDBB27	GhDBB29	GH_D11G1896	GH_D12G0629
GhDBB4	GhDBB29	GH_A02G1958	GH_D12G0629
GhDBB12	GhDBB28	GH_A11G3299	GH_D11G3310
GhDBB18	GhDBB28	GH_D01G0428	GH_D11G3310
GhDBB3	GhDBB28	GH_A01G0437	GH_D11G3310
GhDBB10	GhDBB27	GH_A10G0976	GH_D11G1896
GhDBB11	GhDBB27	GH_A11G1862	GH_D11G1896
GhDBB13	GhDBB27	GH_A12G0609	GH_D11G1896
GhDBB20	GhDBB27	GH_D03G0106	GH_D11G1896
GhDBB26	GhDBB27	GH_D10G0980	GH_D11G1896
GhDBB4	GhDBB27	GH_A02G1958	GH_D11G1896
GhDBB10	GhDBB26	GH_A10G0976	GH_D10G0980
GhDBB11	GhDBB26	GH_A11G1862	GH_D10G0980
GhDBB13	GhDBB26	GH_A12G0609	GH_D10G0980
GhDBB15	GhDBB23	GH_A13G0303	GH_D06G0040
GhDBB19	GhDBB23	GH_D02G0997	GH_D06G0040
GhDBB22	GhDBB23	GH_D05G1922	GH_D06G0040
GhDBB6	GhDBB23	GH_A05G1884	GH_D06G0040
GhDBB7	GhDBB23	GH_A06G0054	GH_D06G0040
GhDBB19	GhDBB22	GH_D02G0997	GH_D05G1922
GhDBB6	GhDBB22	GH_A05G1884	GH_D05G1922
GhDBB7	GhDBB22	GH_A06G0054	GH_D05G1922
GhDBB15	GhDBB21	GH_A13G0303	GH_D04G1825
GhDBB17	GhDBB21	GH_D01G0041	GH_D04G1825
GhDBB2	GhDBB21	GH_A01G0041	GH_D04G1825
GhDBB2	GhDBB21	GH_A01G0041	GH_D04G1825
GhDBB5	GhDBB21	GH_A04G1486	GH_D04G1825
GhDBB10	GhDBB20	GH_A10G0976	GH_D03G0106
GhDBB11	GhDBB20	GH_A11G1862	GH_D03G0106
GhDBB13	GhDBB20	GH_A12G0609	GH_D03G0106
GhDBB4	GhDBB20	GH_A02G1958	GH_D03G0106
GhDBB6	GhDBB19	GH_A05G1884	GH_D02G0997
GhDBB7	GhDBB19	GH_A06G0054	GH_D02G0997
GhDBB12	GhDBB18	GH_A11G3299	GH_D01G0428
GhDBB3	GhDBB18	GH_A01G0437	GH_D01G0428
GhDBB15	GhDBB17	GH_A13G0303	GH_D01G0041
GhDBB2	GhDBB17	GH_A01G0041	GH_D01G0041
GhDBB5	GhDBB17	GH_A04G1486	GH_D01G0041
GhDBB1	GhDBB16	GH_A01G0036	GH_D01G0036
GhDBB14	GhDBB16	GH_A13G0294	GH_D01G0036
GhDBB2	GhDBB15	GH_A01G0041	GH_A13G0303
GhDBB5	GhDBB15	GH_A04G1486	GH_A13G0303
GhDBB6	GhDBB15	GH_A05G1884	GH_A13G0303
GhDBB7	GhDBB15	GH_A06G0054	GH_A13G0303
GhDBB1	GhDBB14	GH_A01G0036	GH_A13G0294
GhDBB10	GhDBB13	GH_A10G0976	GH_A12G0609
GhDBB11	GhDBB13	GH_A11G1862	GH_A12G0609
GhDBB4	GhDBB13	GH_A02G1958	GH_A12G0609
GhDBB3	GhDBB12	GH_A01G0437	GH_A11G3299
GhDBB10	GhDBB11	GH_A10G0976	GH_A11G1862
GhDBB4	GhDBB11	GH_A02G1958	GH_A11G1862
GhDBB4	GhDBB10	GH_A02G1958	GH_A10G0976

## Sheet: Table S5
Table S5 Ks, Ka and Ka/Ks calculation of the duplicated GhDBB gene pairs.
Duplicated Gene Pairs		Ka	Ks	Ka/Ks
GhDBB5	GhDBB21	0.0266645	0.0159263	1.67425
GhDBB10	GhDBB26	0.0383936	0.0229551	1.67255
GhDBB15	GhDBB31	0.0290505	0.0322284	0.901396
GhDBB14	GhDBB30	0.0225388	0.0290066	0.777023
GhDBB1	GhDBB16	0.0142595	0.0216752	0.65787
GhDBB26	GhDBB29	0.155135	0.289529	0.535819
GhDBB13	GhDBB26	0.158644	0.302902	0.523746
GhDBB21	GhDBB31	0.295963	0.603674	0.490269
GhDBB3	GhDBB18	0.0118844	0.0242543	0.48999
GhDBB11	GhDBB26	0.155019	0.329832	0.469995
GhDBB10	GhDBB29	0.132414	0.294123	0.450198
GhDBB10	GhDBB13	0.135632	0.306967	0.441845
GhDBB26	GhDBB27	0.148526	0.345068	0.430426
GhDBB15	GhDBB17	0.266605	0.624541	0.426882
GhDBB17	GhDBB31	0.258989	0.626116	0.413643
GhDBB2	GhDBB15	0.217592	0.526533	0.413254
GhDBB10	GhDBB11	0.137947	0.352823	0.39098
GhDBB5	GhDBB17	0.294109	0.752696	0.390741
GhDBB17	GhDBB21	0.291146	0.74524	0.390674
GhDBB15	GhDBB21	0.279817	0.75915	0.368592
GhDBB2	GhDBB5	0.243526	0.661449	0.36817
GhDBB5	GhDBB31	0.262507	0.726635	0.361264
GhDBB10	GhDBB27	0.131912	0.367949	0.358506
GhDBB2	GhDBB31	0.241628	0.690818	0.349771
GhDBB2	GhDBB21	0.23929	0.687218	0.348201
GhDBB2	GhDBB21	0.23929	0.687218	0.348201
GhDBB5	GhDBB15	0.249658	0.746434	0.334468
GhDBB7	GhDBB23	0.0139175	0.0423927	0.328299
GhDBB6	GhDBB19	0.159019	0.496431	0.320325
GhDBB6	GhDBB22	0.0199703	0.0625613	0.319211
GhDBB14	GhDBB16	0.110931	0.35507	0.31242
GhDBB1	GhDBB14	0.119467	0.383513	0.311506
GhDBB19	GhDBB22	0.160925	0.526097	0.305885
GhDBB3	GhDBB28	0.120123	0.402373	0.298537
GhDBB1	GhDBB30	0.121462	0.413062	0.294053
GhDBB11	GhDBB29	0.0957158	0.333344	0.287138
GhDBB11	GhDBB13	0.0901762	0.319359	0.282366
GhDBB3	GhDBB12	0.117293	0.426574	0.274966
GhDBB4	GhDBB20	0.00524249	0.0190789	0.274779
GhDBB16	GhDBB30	0.108257	0.395119	0.273985
GhDBB18	GhDBB28	0.12111	0.450881	0.268606
GhDBB12	GhDBB28	0.0185242	0.0705126	0.262708
GhDBB12	GhDBB18	0.118273	0.457709	0.258403
GhDBB27	GhDBB29	0.0900381	0.361649	0.248965
GhDBB13	GhDBB27	0.0845413	0.34703	0.243614
GhDBB4	GhDBB10	0.131349	0.562692	0.23343
GhDBB13	GhDBB29	0.0098463	0.0432085	0.227879
GhDBB10	GhDBB20	0.13162	0.600291	0.219261
GhDBB19	GhDBB23	0.156169	0.781979	0.19971
GhDBB7	GhDBB19	0.155759	0.78211	0.199153
GhDBB7	GhDBB31	0.34924	1.79993	0.194029
GhDBB7	GhDBB15	0.369325	1.93157	0.191204
GhDBB23	GhDBB31	0.34796	1.97645	0.176053
GhDBB2	GhDBB17	0.0155278	0.0887005	0.175059
GhDBB15	GhDBB23	0.318826	2.11531	0.150723
GhDBB4	GhDBB11	0.102271	0.679651	0.150476
GhDBB11	GhDBB20	0.102464	0.719896	0.142331
GhDBB20	GhDBB27	0.0963401	0.723665	0.133128
GhDBB4	GhDBB27	0.0961595	0.731331	0.131486
GhDBB4	GhDBB29	0.0795633	0.653741	0.121705
GhDBB6	GhDBB23	0.13214	1.11814	0.118178
GhDBB22	GhDBB23	0.134337	1.13999	0.11784
GhDBB4	GhDBB13	0.0766604	0.651259	0.117711
GhDBB6	GhDBB7	0.130646	1.13315	0.115294
GhDBB7	GhDBB22	0.132838	1.15538	0.114974
GhDBB20	GhDBB29	0.0797127	0.693574	0.11493
GhDBB11	GhDBB27	0.00467109	0.0409379	0.114102
GhDBB13	GhDBB20	0.0768042	0.690877	0.111169
GhDBB6	GhDBB31	0.327438	3.29246	0.0994507
GhDBB6	GhDBB15	0.304226	3.62295	0.0839719

## Sheet: Table S6
Table S6 Cis-acting element in the promoter of the DBBs.
	response to adversity									response to hormone										development and metabolism							response to light
gene ID	WUN-motif	WRE3	W box	TC-rich repeats	ARE	STRE	DRE core	MBS	LTR	TGACG-motif	CGTCA-motif	TCA-element	P-box	GARE-motif	ABRE	AAGAA-motif	AuxRR-core	TGA-element	ERE	HD-Zip 1	GCN4_motif	CAT-box	AACA_motif	RY-element	O2-site	circadian	LS7	LAMP-element	I-box	GTGGC-motif	GT1-motif	G-box	GATA-motif	Gap-box	GA-motif	chs-CMA2a	chs-CMA1a	CAG-motif	Box 4	AT1-motif	AE-box	TCT-motif	TCCC-motif	3-AF3 binding site	3-AF1 binding site
GhDBB1	1	1	2	1	2	0	0	0	0	3	3	0	0	0	4	0	2	0	1	0	0	0	0	0	2	0	0	0	1	0	1	1	0	0	1	1	0	0	0	0	0	0	0	0	0
GhDBB2	1	0	0	0	3	0	0	0	0	0	0	0	0	0	0	1	1	0	1	0	0	0	0	0	2	0	0	0	1	0	1	1	0	0	1	1	0	0	0	0	0	0	0	0	0
GhDBB3	2	0	1	0	3	4	1	0	0	0	0	0	0	1	1	2	0	0	3	0	0	0	0	0	1	1	0	1	1	0	1	1	4	0	0	0	2	0	2	0	0	0	0	0	0
GhDBB4	1	0	2	0	2	3	0	0	0	0	0	0	0	0	0	1	1	1	3	0	0	0	0	0	0	0	0	1	1	0	2	1	3	0	0	0	1	0	2	0	0	0	0	0	0
GhDBB5	0	0	1	0	0	3	0	0	0	0	0	1	0	1	1	1	0	0	3	0	0	0	0	0	1	0	0	0	0	0	0	6	1	1	0	0	0	0	6	0	0	2	0	0	0
GhDBB6	1	0	1	0	0	2	0	1	2	2	2	1	0	0	2	1	0	0	4	0	0	1	0	0	0	0	0	0	1	0	1	3	0	0	0	0	0	0	2	2	0	0	0	0	0
GhDBB7	0	1	2	0	2	0	0	0	0	0	0	1	1	0	0	1	0	1	4	0	0	2	0	0	0	0	0	0	1	0	3	1	0	0	0	0	1	0	4	0	0	0	0	0	0
GhDBB8	0	2	2	1	2	0	0	1	0	0	0	1	0	0	5	0	0	0	1	0	0	1	0	0	0	2	0	0	1	0	0	0	3	1	0	0	0	1	2	0	0	0	1	0	1
GhDBB9	1	1	1	1	3	0	0	0	1	0	0	1	0	0	1	1	1	0	3	0	0	0	0	0	0	1	0	0	0	0	0	0	1	0	0	0	0	0	4	0	0	0	0	0	0
GhDBB10	0	0	1	2	3	2	0	3	0	1	1	0	2	0	1	1	0	0	0	0	0	1	0	0	0	1	0	0	1	0	0	0	2	1	0	0	0	1	2	0	0	1	1	0	0
GhDBB11	1	1	0	0	5	1	0	1	0	0	0	1	2	0	0	3	0	0	4	0	0	0	0	1	1	0	0	0	0	0	3	0	0	0	1	0	1	0	5	1	0	0	0	0	0
GhDBB12	1	0	2	0	1	1	0	0	2	2	2	0	0	1	4	3	0	0	2	0	0	0	0	0	1	0	0	0	1	0	4	3	0	0	0	0	0	0	4	0	0	0	0	0	0
GhDBB13	0	2	1	0	1	3	0	0	2	0	0	1	1	0	3	0	1	0	0	0	1	0	0	0	1	0	0	1	1	0	0	3	0	2	0	0	0	0	2	0	0	1	1	0	0
GhDBB14	2	0	0	1	2	1	0	0	0	0	0	0	0	0	1	3	0	0	0	0	0	0	0	0	1	0	0	1	1	0	4	3	2	2	0	0	0	0	2	0	0	0	1	0	0
GhDBB15	0	1	2	1	3	1	0	1	1	1	1	1	0	0	3	0	0	1	3	0	0	0	0	0	0	1	0	0	0	0	1	4	0	0	1	1	1	0	6	0	0	0	0	0	0
GhDBB16	0	1	1	1	1	2	0	0	0	3	3	0	1	0	1	4	0	0	2	0	0	0	0	0	0	0	0	0	0	0	3	3	0	0	0	0	0	0	3	1	0	1	0	0	0
GhDBB17	0	0	0	0	1	1	0	1	1	0	0	0	0	0	1	0	0	0	2	0	0	0	0	0	0	0	0	0	0	1	0	0	0	0	0	0	0	0	2	0	0	0	1	0	1
GhDBB18	2	0	0	0	2	3	0	0	0	1	1	1	1	0	2	0	0	0	4	1	0	0	1	0	0	1	0	2	1	0	3	5	1	0	1	0	1	0	6	0	0	1	0	0	0
GhDBB19	2	0	0	0	1	3	0	0	2	0	0	0	0	0	0	0	0	0	1	0	0	0	0	1	0	0	0	0	1	0	1	1	2	0	0	2	0	0	0	0	0	0	0	0	0
GhDBB20	1	0	1	2	1	1	0	0	2	2	2	2	1	0	1	1	2	0	5	0	0	0	0	0	1	0	0	0	0	0	0	2	2	0	0	0	1	0	5	2	0	3	0	0	0
GhDBB21	1	1	1	0	2	3	0	0	1	0	0	1	0	1	0	0	0	0	2	0	0	0	0	0	0	1	0	0	1	0	1	1	1	0	0	0	0	0	1	1	0	0	0	0	0
GhDBB22	0	0	1	0	2	0	0	0	2	2	2	1	0	0	0	6	0	0	7	0	0	0	0	0	1	1	0	0	0	0	0	0	2	0	0	0	1	0	6	0	0	1	0	0	0
GhDBB23	0	1	2	0	1	2	1	2	1	3	3	1	0	1	1	1	0	2	4	0	0	0	0	0	1	0	0	0	1	0	4	0	1	0	0	0	2	0	7	0	0	1	0	0	0
GhDBB24	0	1	1	0	2	0	0	1	0	0	2	1	0	0	5	0	0	2	2	1	0	1	1	0	0	0	0	0	0	0	3	6	1	0	0	0	1	0	4	0	0	3	0	1	2
GhDBB25	1	1	1	1	5	0	0	0	1	1	1	0	0	0	0	1	0	0	1	0	0	1	0	0	0	1	0	0	0	0	0	0	0	0	0	0	1	0	3	0	0	2	0	0	0
GhDBB26	0	0	1	1	4	1	0	3	0	1	1	0	2	0	1	1	0	0	0	0	0	0	1	0	1	0	0	0	2	0	1	2	1	0	0	0	1	0	6	0	0	0	1	0	0
GhDBB27	0	1	0	0	6	1	0	2	0	0	0	1	1	1	0	4	0	0	2	0	0	0	0	0	1	0	0	0	3	0	1	0	1	0	1	0	0	0	6	0	0	0	1	0	0
GhDBB28	1	0	0	1	3	2	0	0	2	2	2	0	0	1	4	2	0	0	3	0	0	0	0	0	0	0	0	1	1	0	12	0	2	0	0	0	0	0	5	1	0	2	0	0	1
GhDBB29	0	4	0	1	2	0	0	1	0	0	0	0	1	0	2	1	0	0	4	0	0	0	0	0	0	1	1	0	0	0	0	1	0	0	0	0	3	0	6	0	0	1	0	0	0
GhDBB30	2	1	0	0	1	2	0	0	0	0	0	0	0	0	1	2	0	0	2	0	0	0	0	0	0	1	0	1	1	0	4	5	0	0	0	1	0	0	1	0	0	0	0	0	0
GhDBB31	2	0	0	1	2	2	1	1	2	0	0	0	0	1	2	0	0	0	2	1	0	2	1	0	0	1	0	1	1	1	1	5	1	0	0	1	0	0	4	0	0	0	0	0	0
GaDBB1	2	0	1	0	2	4	1	0	0	1	1	0	0	0	1	1	0	0	8	0	0	0	0	0	0	0	0	0	2	0	2	1	1	0	0	0	1	0	7	1	1	2	0	0	0
GaDBB2	1	0	0	0	4	0	0	2	0	0	0	1	0	0	2	2	0	0	6	0	0	0	0	0	1	0	0	0	1	0	2	2	2	0	0	0	0	0	4	0	1	1	0	0	0
GaDBB3	1	0	2	0	2	2	0	0	0	0	0	1	0	0	0	2	1	1	2	0	0	0	0	0	0	0	0	0	0	1	0	0	0	0	0	1	0	0	2	0	0	0	1	0	1
GaDBB4	0	0	1	0	0	3	0	0	0	0	0	1	0	1	1	1	0	0	3	0	0	0	0	0	0	1	1	0	0	0	0	1	0	0	0	0	4	0	5	1	1	1	0	0	0
GaDBB5	0	0	3	1	0	2	0	1	1	2	2	2	0	1	2	1	0	0	5	0	0	0	0	0	1	0	0	0	0	0	0	2	4	0	0	0	0	0	6	0	0	2	0	0	0
GaDBB6	0	1	2	0	2	0	0	0	0	2	2	1	1	0	1	0	0	1	5	0	0	0	0	0	1	0	0	0	0	0	3	1	0	0	0	0	1	0	5	1	0	0	0	0	0
GaDBB7	0	3	2	1	2	0	0	1	1	0	0	1	0	0	5	0	0	0	3	1	0	2	0	0	0	1	0	2	2	1	1	5	1	0	0	1	0	0	4	0	0	0	0	0	0
GaDBB8	1	1	1	1	3	0	0	0	1	1	1	1	0	0	1	2	1	0	0	0	0	0	1	0	1	0	0	0	2	0	1	3	1	0	0	1	1	0	5	0	0	0	1	0	0
GaDBB9	1	0	0	1	2	2	0	1	0	3	3	0	0	1	4	3	0	0	4	1	0	0	1	0	0	0	0	2	1	0	3	5	1	0	1	0	0	0	6	0	1	2	0	0	0
GaDBB10	1	1	0	0	6	1	0	1	0	0	0	1	2	0	0	3	0	0	1	0	0	1	0	0	0	2	0	0	1	0	0	0	3	1	0	0	0	1	2	0	0	0	1	0	1
GaDBB11	0	3	1	0	1	4	0	0	2	0	0	0	1	0	3	0	1	0	1	0	0	0	0	0	1	0	0	1	1	0	4	3	2	2	0	0	0	0	2	0	1	0	1	0	0
GaDBB12	0	1	2	1	3	1	0	1	1	1	1	1	0	0	3	0	0	1	2	0	0	0	0	0	0	0	0	0	0	0	2	3	0	0	0	0	0	0	2	1	0	1	0	0	0
GaDBB13	2	0	0	0	2	1	0	0	0	0	0	0	0	0	1	2	0	0	3	0	0	0	0	0	0	0	0	1	1	0	1	1	3	0	0	0	1	0	2	0	0	0	0	0	0
GrDBB1	0	1	1	1	0	1	0	0	0	3	3	0	1	0	1	4	0	0	4	0	0	0	0	0	0	1	0	0	0	0	0	0	1	0	0	0	0	0	4	0	0	0	0	0	0
GrDBB2	1	0	0	0	2	1	0	1	1	0	0	0	0	0	2	2	0	0	4	0	0	0	0	0	1	1	0	0	1	0	2	2	1	0	0	0	0	0	4	1	0	0	0	0	0
GrDBB3	1	0	0	0	1	3	0	0	0	2	2	1	1	0	1	0	0	0	9	0	0	0	0	0	0	0	0	0	1	0	2	2	0	0	1	0	0	0	6	1	0	1	0	0	0
GrDBB4	1	0	1	1	1	2	0	0	2	1	1	2	0	0	1	2	1	0	1	0	0	0	0	0	0	0	0	0	1	0	1	1	3	0	0	2	0	0	0	0	0	1	0	0	0
GrDBB5	0	0	0	0	1	3	0	1	4	4	4	1	0	1	9	1	0	0	4	0	0	0	0	0	1	1	0	0	0	0	3	10	0	0	0	0	0	0	1	0	0	0	0	0	0
GrDBB6	1	0	1	1	5	0	0	0	0	3	3	0	0	0	1	1	1	0	3	0	0	0	0	0	1	0	0	0	2	0	1	1	1	0	0	0	0	0	5	0	0	0	1	0	0
GrDBB7	1	1	0	0	6	1	0	2	0	0	0	1	1	1	0	4	0	0	0	0	0	1	0	0	0	1	0	0	1	0	0	0	3	1	0	0	0	1	2	0	0	1	1	0	0
GrDBB8	1	0	0	1	3	1	0	0	1	1	1	0	0	1	5	2	0	0	2	1	0	0	1	0	0	0	0	0	0	0	3	7	1	0	0	0	1	0	4	0	0	3	0	1	2
GrDBB9	0	4	1	1	2	0	0	0	0	0	0	0	1	0	2	1	1	0	0	0	1	0	0	0	1	0	0	1	1	0	0	3	1	2	0	0	0	0	2	0	0	0	1	0	0
GrDBB10	0	0	1	0	1	0	0	0	2	2	2	0	0	0	0	6	0	0	6	0	0	0	0	0	1	1	0	0	0	0	2	0	2	0	0	0	1	0	5	0	0	1	0	0	0
GrDBB11	3	0	2	0	2	1	0	1	1	3	3	1	0	0	0	2	0	2	4	0	0	0	0	0	0	0	1	0	1	0	3	0	0	0	0	0	0	0	2	0	0	0	0	0	0
GrDBB12	1	1	0	0	2	4	0	0	1	1	1	1	0	1	1	1	0	0	2	0	0	0	0	0	1	1	0	0	0	0	0	1	0	0	0	0	1	0	1	0	0	1	0	0	0
GrDBB13	2	1	0	0	2	2	0	0	0	0	0	0	0	0	1	2	0	0	3	0	0	0	0	0	1	1	0	1	1	0	1	1	3	0	0	0	2	0	2	0	0	0	1	0	0
GrDBB14	2	0	1	0	2	3	0	0	2	0	0	0	0	1	2	0	0	0	2	0	0	0	0	0	0	0	0	0	1	0	4	3	1	0	0	0	0	0	4	0	0	0	0	0	0

## Sheet: Table S7
Table S7 The expression profiles (FPKM) of DBBs in G. hirsutum.
Geneid	0h	4C_1h	4C_3h	4C_6h	4C_12h	4C_24h	37C_1h	37C_3h	37C_6h	37C_12h	37C_24h	NaCl_1h	NaCl_3h	NaCl_6h	NaCl_12h	NaCl_24h	PEG_1h	PEG_3h	PEG_6h	PEG_12h	PEG_24h	root	stem	leaf	petal	torus	sepal	anther	filament	ovary	10dpa fiber	20dpa fiber	25dpa fiber	10dpa ovule	20dpa ovule
GhDBB1	10.5434	17.9678	11.8332	10.616	11.8659	4.22403	0.0963667	11.2727	2.10397	0.0908	0	64.9494	7.494	4.6029	0	15.0901	8.7329	4.4671	2.43307	0.183433	10.7471	0.899867	0.45465	1.0043	0.203567	0.67105	0.149667	0.0338333	0.18495	4.85037	1.0481	2.0205	1.1577	4.49437	0.567633
GhDBB2	0.1178	0	0.216867	0.2816	0.697733	0.9305	3.1562	0.147167	0.587767	0.222133	0	0	0.378267	0.141967	0	0	0.0298	0.0287	0.285633	0.0314	0.0284667	3.31817	0.87295	1.02797	1.44463	0.2157	0.265433	0.762867	1.1695	0.909733	0.3702	0	0.8588	0	0.7568
GhDBB3	1.2705	2.2177	3.4329	5.7808	10.3013	12.2771	10.0762	4.16973	2.44993	4.10367	1.1145	0.690233	4.6068	5.30033	3.72375	1.68557	4.82013	6.6497	4.66247	2.88567	1.06503	2.63653	3.9462	5.43637	1.9461	8.62265	5.75433	8.6401	1.9655	6.90763	0.8769	1.242	1.4945	1.75357	3.2426
GhDBB4	27.599	34.4706	17.5107	26.9929	24.3755	4.71387	0.690033	27.2885	14.9038	4.3926	4.5588	12.2814	14.1114	19.3893	4.16145	35.1048	28.0988	23.5727	12.7716	3.2989	38.5353	14.4528	21.4112	13.8769	17.0033	14.1428	14.0445	9.04683	24.6146	23.8336	9.9821	4.4986	4.8117	6.4994	4.2297
GhDBB5	0	0	0	0	0	0	0	0	0	0	0	0	0	0	0	0	0	0	0	0	0.0345333	0.460867	0	0	0	0	0	0	0.0951	0.0464333	0	0.3137	0	0.133267	0
GhDBB6	0.8687	1.5815	1.82873	3.02567	10.5503	15.3707	39.7371	1.59597	5.3539	7.1159	7.8929	3.12917	2.9814	2.32557	13.3696	1.73667	2.92347	4.26567	4.64567	2.2869	0.5602	25.0261	10.7456	1.36677	11.7352	8.3894	10.6617	3.63517	2.08925	9.65	0.24	17.6511	11.6139	5.74197	2.39117
GhDBB7	4.87967	6.33803	6.4974	6.10867	10.7586	19.3147	19.876	6.1942	2.25627	2.57467	2.675	1.10443	6.86183	4.90853	9.1746	5.8794	3.63327	5.41143	6.62903	8.9696	4.28413	32.4237	12.873	6.4147	103.16	2.6356	5.2384	22.427	8.01205	1.1459	3.5575	19.1058	9.3334	2.24147	4.65163
GhDBB8	0	0	0	0	0	0	0	0	0	0.104833	0	0	0	0	0	0	0	0	0	0	0	0.0592667	0.4178	0.8159	0	0	0	0.0658667	0	0	0	0	0	0	0
GhDBB9	341.055	321.122	512.228	507.619	619.816	482.577	125.112	351.217	255.367	111.02	2.77163	230.378	406.891	312.051	12.9739	393.031	443.79	427.895	295.494	15.1832	369.014	6.3086	118.728	241.059	6.5666	23.889	18.5712	69.808	10.7378	9.2231	23.3511	0.7717	9.5956	2.35713	7.36413
GhDBB10	1.4978	1.5504	0.9986	0.844833	0.254133	0.0897667	0.1564	0.8626	0.0708	0	0.0845667	0.0791333	0.5253	0.924267	1.2442	0.671167	0.938567	0.7543	0.1642	1.47423	1.10193	0.1083	0	0.7013	2.05013	1.90465	0.8557	0.438067	1.7066	1.1474	0	0.3513	0.7046	5.474	0.2157
GhDBB11	78.1842	112.231	55.1471	129.771	97.6991	58.0625	18.689	68.605	18.0288	3.05953	0.949467	29.2216	54.8561	38.8297	2.38825	86.6803	85.4518	83.0854	40.467	2.83393	104.678	3.43727	13.5619	43.5294	12.3139	4.59655	1.60107	6.8846	15.0535	0.191233	0	1.6527	1.0606	3.03653	0.571767
GhDBB12	5.00667	10.9621	10.8907	8.2895	32.881	48.5786	30.6697	17.7331	55.5007	52.3731	16.3729	36.1318	41.0516	35.9982	8.06015	21.2692	24.8359	45.7143	40.6728	6.2137	10.1879	2.5074	12.1848	21.6117	2.63877	10.8771	12.354	17.1801	2.8688	7.44853	0.655	3.0308	4.3415	2.6665	3.2051
GhDBB13	60.3314	105.926	79.4721	132.903	112.197	29.2276	15.6714	55.9415	16.7341	2.43323	2.8005	55.6142	36.3671	28.4201	3.3026	95.7047	67.9171	41.3242	16.3455	3.88973	106.945	16.4283	11.8052	5.40733	7.69437	10.3485	9.49903	7.96743	12.8321	20.5516	14.0836	12.5047	9.8918	6.1414	3.14133
GhDBB14	0.8306	0.568567	0.584233	0.840133	0.568833	0.0491667	0.0642667	0.858333	0.8282	0.731267	1.17973	0.4212	0.8582	1.20337	1.92785	0.5499	0.472867	1.08873	0.5451	2.77473	0.909967	4.88503	2.7043	1.1065	2.0244	2.7035	1.2532	2.08923	4.1674	3.75923	2.2708	5.4843	3.3574	2.3741	2.14143
GhDBB15	0.0256667	0.0895333	0	0	0.127933	0.1433	0	0	0	0	0	0	0	0.0985	0.11465	0.0214667	0	0.0467	0.0693333	0.1548	0	0.0191667	0	5.5319	0.0683333	0.04595	0.399	0.0291667	0.0377	2.83297	4.0671	0.7467	0.1997	0.5529	0.696233
GhDBB16	3.24893	4.31123	5.2487	5.07983	4.16413	1.70803	0.723033	6.16753	3.51553	2.03513	4.1931	18.4772	4.4271	4.53837	3.20185	3.94423	3.38927	3.26977	2.5506	3.80783	4.38307	3.5912	1.70835	0.806467	1.6132	4.6437	2.30827	0.614067	1.7882	4.00393	2.6201	8.948	5.5571	4.13977	3.81363
GhDBB17	0.4094	0	1.17217	1.32313	3.04397	2.97687	12.4652	0.319733	1.27537	1.3482	1.2838	0.6556	1.32937	0.454333	0.54025	0.0969667	0.7769	1.2016	0.654167	0.410867	0.1063	1.83513	1.03215	4.52173	0.9944	0.0649	1.33003	0.0714667	0	0.103467	0.4456	0	1.9196	0.104267	0.7765
GhDBB18	1.73213	1.6254	1.531	4.50517	7.3052	9.42437	15.6028	3.2523	4.52863	5.12823	1.73717	0.957967	3.8425	3.27367	2.44475	1.38027	3.8515	5.2733	4.28533	2.608	1.0063	3.38753	6.441	4.51917	2.42117	6.2506	8.6429	5.36053	4.4605	4.22457	1.378	1.242	1.9097	3.06277	2.09697
GhDBB19	3.86427	3.0934	3.45717	4.47957	6.32603	6.9757	13.2346	4.8293	3.83143	5.71297	4.91427	4.9814	6.6506	4.16297	7.03785	3.30223	3.6168	3.99547	5.8361	6.7701	4.05023	10.8091	6.50015	1.21983	10.112	15.335	15.1562	2.9821	12.1276	1.47057	1.2919	2.7752	4.1956	4.53423	3.04947
GhDBB20	23.7829	21.735	16.0413	11.8508	6.90567	2.08897	0.868567	17.6427	10.0288	4.47653	8.14997	12.0846	8.64143	13.6888	5.02915	18.1352	19.1575	16.7764	10.664	8.08487	23.9524	19.2997	17.5816	22.5204	14.6344	6.88015	3.17787	16.0431	23.8371	23.4159	4.9911	3.7489	4.0598	9.98487	6.82513
GhDBB21	0	0	0	0.1354	0	0	0	0	0	0	0	0	0	0	0	0	0	0.196733	0.0307	0.0641	0	0.0962	0.11705	0.066	0.397333	0	0	0.0605667	0	0	0	0.9363	0.2504	0	0
GhDBB22	0.914	0.922567	1.16473	2.50627	2.675	3.80483	6.94173	1.98377	5.58597	7.11817	9.87	2.01263	2.46423	2.15013	6.37415	0.7684	1.51857	2.2848	3.14483	4.85937	1.123	60.061	18.6345	2.2468	10.4113	4.88205	3.5736	10.3131	2.04705	2.9393	0.12	3.9665	2.8637	1.00467	0.121767
GhDBB23	1.3767	0.518767	2.3834	3.0558	1.30703	1.09073	0.814633	1.02677	0.4957	0.329733	0.0589667	0.490533	0.478633	1.3388	2.19285	0.254333	0.6066	0.674067	0.552333	2.77137	1.07407	2.2601	1.85915	0.946433	26.2965	3.3798	1.192	2.00527	3.1392	2.6173	0	0.2449	0.786	0	1.12117
GhDBB24	0	0	0	0	0	0.0422333	0	0.198133	0.0546667	0.052	0	0	0	0	0	0	0	0	0	0	0	0	0	0.8522	0	0	0	0	0	0	0	0	0	0	0
GhDBB25	487.577	419.689	660.957	673.909	774.213	610.258	174.906	541.093	402.1	260.89	30.7672	509.561	584.937	434.887	54.9034	537.223	554.678	582.116	426.781	70.8775	554.992	23.0677	183.156	256.676	5.71123	69.3358	55.7765	71.3058	12.045	100.033	8.4064	6.4311	24.3502	5.94197	11.4219
GhDBB26	0.3086	0.186933	0	0.195233	0.3461	0.0313667	0	0	0	0.0772	0	0	0.0321667	0	0.11305	0.0756	0	0.0386667	0	0	0.1559	0.570233	0.3853	0.401033	0	0.53755	0	0.142933	0	0	0	0	0.5907	0.1147	0
GhDBB27	60.2038	92.7448	28.5401	59.6014	53.3268	25.9987	4.4023	46.9253	8.789	0.8764	0.3583	19.2867	32.0152	24.7893	1.56985	87.0964	58.6415	58.1966	21.1765	0.683133	96.4864	2.3918	9.8985	25.4904	6.85073	1.4314	1.86517	4.06667	7.2297	1.58377	0.6001	0.9916	1.1932	3.18737	1.0971
GhDBB28	6.9676	9.44663	10.2866	8.20737	29.3713	45.4332	36.6338	17.7545	47.6771	43.0068	18.0098	30.7316	47.659	32.3458	7.37065	22.8194	25.4763	47.5841	37.9056	4.90703	10.4636	2.7336	15.6731	16.7773	2.48203	4.8396	14.0583	7.23227	2.5747	11.6401	1.5721	2.5978	5.9044	6.49857	4.26983
GhDBB29	37.786	50.575	47.2915	93.7591	77.639	22.7748	13.4885	38.4971	6.94883	1.44587	0.394233	30.7714	20.6725	13.402	1.51	62.4771	45.2909	31.3248	10.7652	1.58807	73.3317	9.67613	4.7829	2.3554	5.9801	6.1097	3.7917	4.2438	9.219	5.73663	1.051	6.2524	4.4583	1.69013	1.4866
GhDBB30	1.0874	0.5516	0.612633	0.736033	0.300767	0.0449333	0.121267	0.609367	0.4729	1.2393	0.8325	0.3122	1.21963	1.16287	1.05235	0.2861	0.8818	1.0099	0.661467	1.35157	0.809033	3.76723	1.8331	1.5887	1.83883	1.7223	1.18417	1.16947	2.69535	3.0671	0.8734	1.7319	4.6309	4.6338	1.624
GhDBB31	0.0453	0.181833	0.0256333	0.164633	0.837067	0.0934667	0.190767	0	0.0522333	0.0918667	0.0304667	0	0.122633	0.381067	0.11655	0.0301333	0.0792	0.2271	0.216367	0.430033	0	0.0885	0.8043	4.02017	0.106567	0.0467	0	5.12473	0.0471	0.309167	1.6842	2.2771	0.5074	0.408867	0.313833

## Sheet: Table S8
Table S8 qRT-PCR results of GhDBBs under salt stress.
Gene ID	0h	1h	3h	6h	12h	24h
GhDDB1	1.00119	3.62997	1.44602	1.0563	0.686121	1.03499
GhDDB4	1.01673	0.927845	0.709494	0.869511	0.686937	2.91297
GhDDB9	1.00301	1.4426	1.1244	1.00381	0.553053	0.986758
GhDDB15	1.00288	0.415434	1.07763	3.74423	2.97223	1.66466
GhDDB17	1.00011	1.67116	5.36528	2.23362	2.23226	0.64554
GhDDB20	1.00425	0.989267	0.443109	0.75938	0.328734	0.904189
GhDDB22	1.00052	2.73721	1.50956	3.66673	6.28307	1.60921
GhDDB26	1.00067	0.289944	0.506295	0.311113	0.389853	0.8663
					.

## Sheet: Table S9
Table S9 Specific primers for qRT-PCR or vector constructions.
Primer ID	Sequence(5'-3')	Aim for
GhDBB1-F	GCGCTTGACGGTAATGATGAT	qRT-PCR
GhDBB1-R	CTTGCAGAGTCATGATTATTCTTAC
GhDBB4-F	AGCAAATCCAAGCGCTGTTC
GhDBB4-R	CCACCAATATGTACAATCATATCAC
GhDBB9-F	TCGCCACTGGAATCCGAGT
GhDBB9-R	AAGCTCGAATGTTGTTGATGTGC
GhDBB15-F	ACCCAACTTCATCATCCTCTGAA
GhDBB15-R	CAATGATTTGTCCATTGGAGAAGT
GhDBB17-F	CTGTCAGGAGAAAAGGGCACTT
GhDBB17-R	GGTCTGACCACCATAACTGTTATGTT
GhDBB20-F	ACTAGCAAATCCAAGCGCCG
GhDBB20-R	CACCAACATGTACTATCACATCAC
GhDBB22-F	TACCCCATCCTTCCTCTTCAAA
GhDBB22-R	TTGCGGCATGAATTGGAAC
GhDBB26-F	TCTGGAAAATTCAAGTGATGGTCC
GhDBB26-R	AGAGATCTTCCATGGGTTCTTTTACC
GhUBQ14-F	CAACGCTCCATCTTGTCCTT
GhUBQ14-R	TGATCGTCTTTCCCGTAAGC
O-GhDBB22-F	cccgtcgaccccgggggtaccATGAAGATCCAGTGCGATGTCTG	Overexpression Vector	cds930bp
O-GhDBB22-R	tcagaattcggatccggtaccCTACCAGAGACGCTTAGATCTCTTGG
V-GhDBB22-F	agaaggcctccatggggatccTCTTGATTCCTCTTCACCTTCCTT	VIGS Vector
V-GhDBB22-R	cgtgagctcggtaccggatccCGCTTAGATCTCTTGGAGCTAGTG

## Sheet: Table S10
Table S10 The qPCR results of GhDBB22 in transgenic Arabidopsis.
strain	WT	OE1	OE2	OE5	OE6	OE7
relative expression	1.00118	237.582	56.0679	655.081	793.25	37.7049

[truncated: 2 more sheets: Table S11, Table S12]
